# Supplementary material for: Impact of SARS-CoV-2 Wuhan and Omicron Variant Proteins on Type I Interferon Response
Source: Viruses. 2025 Apr 15;17(4):569. doi: 10.3390/v17040569 (PMC12031613; doi:10.3390/v17040569)
Supplement: Supplementary file 1 [file viruses-17-00569-s001.zip]

Archive with 1 entries (1 files):
- viruses-3546562-supplementary.pdf
